# Supplementary material for: Speckle tracking echocardiography data in Brugada syndrome patients
Source: Data Brief. 2019 Jul 29;25:104330. doi: 10.1016/j.dib.2019.104330 (PMC6700482; doi:10.1016/j.dib.2019.104330)
Supplement: Supplementary file 1 [file mmc1.xlsx]

## Sheet: Blad1
Patient nr	PSS LV segment 1	PSS LV segment 2	PSS LV segment 3	PSS LV segment 4	PSS LV segment 5	PSS LV segment 6	PSS LV segment 7	PSS LV segment 8	PSS LV segment 9	PSS LV segment 10	PSS LV segment 11	PSS LV segment 12	PSS LV segment 13	PSS LV segment 14	PSS LV segment 15	PSS LV segment 16	PSS RV basal	PSS RV mid	PSS RV apical
1	-11.96	-14.24	-10.82	-11.77	-13.77	-15.67	-12.07	-18.37	-14.08	-16.11	-17	-10.8	-18.21	-22.85	-22.44	-19.77
2	-17.65	-17.68	-17.98	-20.72	-19.95	-23.83	-21.17	-22.11	-19.32	-21.32	-21.91	-21.54	-19.42	-21.62	-21.14	-20.71	-31.37	-30.6	-16.62
3	-22.77	-22.86	-18.84	-20.07	-17.56	-19.15	-23.45	-23.89	-19.26	-20.66	-18.9	-17.75	-20.19	-22.09	-22.09	-20.5	-26.51	-29.66	-27.84
4	-19.8	-15.07	-15.38	-19.05	-21.48	-14.6	-19.28	-17.37	-18.45	-20.56	-20.88	-14.51	-20.13	-20.44	-22.99	-19.74	-27.78	-26.78	-24.99
5	-21.81	-16.14	-17.26	-17.87			-20.87	-18.26	-19.25	-17.2	-9.89	-11.69	-17.99	-19.12	-17.47	-19.04	-21.97	-21.86	-16.78
6	-13.43	-10.97	-14.15	-13.78	-16.51	-10.14	-16.58	-13.79	-15.86	-16.87	-14.96	-12.54	-17.39	-17.91	-19.41	-16.21	-24.63	-26.09	-18.85
7	-18.77	-17.12	-12.27	-18.83	-11.26	-19.53	-20.72	-24.93	-17.58	-21.88	-13.37	-20.24	-28.92	-28.98	-30.67	-23.72	-34.16	-34.33	-25.57
8	-11.8	-15.54	-15.82	-14.61		-12.16	-10.27	-17.91	-15.92	-13.78	-11.69	-12.43	-10.39	-17.88	-14.91	-14.88
9	-22.55	-19.99	-22.53	-22.28	-24.5	-20.12	-21.21	-24.97	-25.09	-25.35	-25.07	-22.78	-19.48	-26.04	-25.69	-23.31	-36.44	-37.84	-30.25
10	-13.46	-19.87	-14.23	-18.03	-13.38	-12.34	-11.79	-20.22	-18.44	-18.24	-13.14	-13.73	-15.62	-20.78	-21.2	-16.87	-25.67	-30.15	-26.4
11	-19.27	-10.13	-8.37	-23.48	-19.85	-20.54	-18.85	-17.99	-12.89	-29.39	-13.92	-20.34	-30.76	-21.89	-37	-19.58	-28.18	-32.51	-30.3
12	-10.31	-12.08	-10.47	-18.44	-15.21	-18.67	-8.77	-17.28	-14.08	-18.5	-12.69	-13.62	-14.91	-18.84	-19.1	-17.92	-27.01	-28.51	-18.23
13	-14.36	-9.94	-15.37	-16.26	-12.02	-14.58	-16.94	-16.82	-17.55	-15.95	-15.71	-16.02	-24.67	-24.67	-26.65	-22.1	-7.01	-12.61	-18.33
14	-17.03	-16.6	-13.67	-15.63	-18.71	-19.29	-15.64	-19.4	-18.35	-20.67	-18.87	-16.68	-17.71	-25.36		-21.48	-28.69	-32.34	-23.05
15	-20.05	-11.34	-16.86	-18.32		-9.56	-23.84	-12.14	-19.88	-22.72		-15.73	-29.57	-20.74	-30.4	-17.65
16	-13.21	-13.92	-14.12	-15.4	-14.02	-13.3	-17.33	-22.19	-17.55	-15.18	-14.56	-11.61	-20.82	-25.15	-18.19	-19.35	-29.76	-28.62
17	-19.48	-18.96	-13.44	-20.74	-14.13	-17.55	-16.51	-22.2	-17.4	-19.81	-14.12	-17.24	-20.1	-24.56	-21.27	-21.2	-27.93	-17.45	-13.04
18	-11.81	-10.9	-0.79	-11.57	11.82	-10.98	-10	-20.63	-10.53	-13.23	-4.08	-12.55	-9.45	-22.61	-14.56	-16.91	-28.11	-27.82	-23.13
19	-30.25	-17.59	-18.99	-22.53	-21.57	-19.85	-22.34	-19.51	-21.84	-21.28	-20.88	-18.46	-17.87	-25.73	-23.11	-23.65	-37.1	-37.67	-29.11
20	-16.21	-18.57	-16.47	-18.52	-7.02	-13.49	-19.6	-21.07	-18.4	-19.07	-13.7	-15.97	-18.37	-18.6	-16.56	-16.15	-25.48	-27.42	-21.25
21	-14.73	-15.95	-13.6	-15.36	-16.42	-12.32	-12.13	-13.08	-16.87	-16.19	-14.85	-13.5	-10.41	-14.25	-15.85	-13.79	-22.96	-22.82	-16.31
22	-12.36	-17.11	-10.53	-18.06	8.53	-13.82	-13.54	-18.56	-15.04	-18.78	-12.11	-17.06	-19.29	-18.83	-22.07	-18.74	-17.35	-22.21	-29.45
23	-18.85	-12.52	-16.74	-19.36	-22.85	-16.61	-18.77	-22.23	-20.41	-21.88	-22.49	-15.63	-23.19	-27.67	-25.49	-23.68	-20.56	-22.34	-17.05
24	-4.99	-10.38	-14.92	-8.22	-12.01	-12.91	-12.18	-17.11	-15.14	-17.45	-14.25	-14.29	-18.66	-21.85	-21.9	-17.25	-25.18	-30.83	-25.97
25	-13.57	-10.3	-13.24	-14	-15.44	-16.88	-14.27	-16.12	-17.23	-15.03	-18.12	-14.09	-16.79	-21.32	-17.75	-18.62	-28.8	-31.69	-22.9
26	-17.54	-20.14	-21.51	-18.38	13.62	-19.15	-17.25	-20.34	-22.67	-22.96	-16.97	-20.2	-21.36	-20.67	-27.18	-21.37	-22.06	-24.61	-20.08
27		-11.05	-16.67	-18.09	-20	-14.09		-10.63	-16.73	-19.16	-19.44	-15.91	-14.76	-15.52		-18.39	-29.04	-28.03	-23.04
28	-20.3	-17.81	-11.27	-18.59	-24.22		-17.5	-20.97	-15.09	-17.71	-12.23	-14	-22.38	-22.11	-24.07	-18.22	-29.51	-30.35	-23.64
29	-19.45	-13.28	-15.54	-18.59	-19.2	-19.93	-20.78	-17.62	-15.72	-16.96	-18.96	-16.7	-27.58	-21.61	-27.56	-19.55	-19.21	-22.07	-21.61
30		-19.09	-17.95	-18.15	-16.91	-9.14		-27.01	-21.25	-18.13	-11.44	-12.34	-11.06	-25.73	-16.52	-17.51	-31	-28.67
31	-9.46	-2.36	-10.72	-14.21	-8.5	-10.91	-7.44	-6.55	-13.53	-14.67	-9.43	-9.46	-7.7	-13.55	-13.49	-11.44	-22.62	-22.89	-18.68
32	-17.88	-25.29	-17.02	-20.12	-26.4	-23.6	-19.37		-24.99	-24.63		-24.06	-24.3	-35.01	-27.79	-30.61	-29.67	-39.41	-42.01
33	-11.93	-14.68	-15.6	-19.61	-21.81	-15.67	-13.78	-17.29	-16.96	-17.53	-17.2	-11.04	-12.83	-20.92		-16.32	-28.4	-28.92	-15.29
34	-18.37	-16.03	-14.95	-19.54	-18.27	-13.03	-14.66	-15.97	-19.67	-19.69	-17.45	-15.49	-13.35	-16.87	-24.22	-14.92	-21.12	-26.57	-20.92
35	-20.87	-17.06	-14.97	-13.54	-14.51	-18.21	-20.12	-19.31	-17.21	-13.32	-18.66	-14.75	-14.23	-21.04	-12.31	-20.04	-19.28	-23.63	-19.18
36	-22.95	-20.27	-16.81	-22.73	-12.63	-14.83	-23.26	-24.11	-19.9	-22.2	-18.08	-17.62	-25.16	-26.59	-26.9	-24.85	-29.23	-33.73	-27
37	-20.99	-20.57	-19.48	-23.7		-15.71	-23.67	-24.89	-23.27	-25.61	-4.72	-19.42	-28.99	-29.11	-28.15	-25.88	-29.15	-33.82	-31.87
38	-14.96	-15.11	-12.36	-20.13	-11.82	-17.87	-19.43	-23.5	-16.26	-21.14	-18.16	-20.31	-26.27	-27	-28.31	-25.05	-27.12	-25.23
39	-15.15	-18.3	-14.69	-14.39	-6.51	-12.4	-17.24	-21.44	-18.64	-18.06	-13.32	-16.7	-20.6	-23.17	-23.23	-21.56	-26.66	-25.32	-12.52
40	-17.7	-18.17	-20.82	-19.03		-17.71	-22.65	-27.15	-23.42	-21.47		-20.72	-31.81	-31.74	-31.81	-26.23	-32.38	-34.49	-26.55
41	-15.26	-13.64	-12.17	-14	-22.1	-13.26	-18.96	-17.75	-14.75	-17.59	-18.09	-16.97	-25.49	-20.93	-27.71	-21.31	-15.91	-22.22	-23.82
42	-21.52	-11.14		-23.55	-14.96	-19.38	-20.02	-18.03	-10.17	-22.91	-12.97	-21.89	-30.51	-24.42	-32.28	-23.19	-23.2	-23.37	-20.19
43	-11.43	-9.35	-11.93	-20.48	-15.58	-19.66	-15.85	-17.88	-19.35	-19.88	-17.29	-18.43	-14.61	-21.72		-19.6	-21.4	-29.33	-30.36
44	-17.4	-15.7	-10.4	-18.46	-15.1	-16.53	-17.41	-17.47	-16.97	-20.63	-12.1	-11.52	-22.53	-20.59	-27.8	-15.37	-20.14	-19.12	-12.46
45	-11.81	-11.43	-16.57	-14.3	-14.69	-9.18	-14.19	-14.31	-17.78	-17.6	-16.2	-10.54	-19.01	-17.47	-21.4	-15.91	-24.1	-20.35	-17.02
46	-22.26	-18.46	-18.72	-23.12	-19.11	-19.57	-21.18	-21.2	-19.86	-25.78	-19.42	-19.73	-26.33	-20.78	-29.45	-19.87	-31.34	-34.85	-31.83
47	-12.4	-13.67	-12.49	-19.88	-16.85	-12.68	-14.77	-18.96	-19.03	-18.87	-18.38	-15.25	-17.84	-23.47		-19.4	-17.88	-22.4	-22.74
48	-20.47	-20.7	-17.48	-17.56	-13.55	-16.42	-24.6		-19.39	-20.42	-17.46	-18.67	-23.54	-19.22	-23.12	-20.25	-32.02	-35.5	-27.05
49	-19.23	-16.83	-13.08	-19.58		-16.36	-23.15	-23.48	-19.63	-24.74	-20.61	-11.81	-26.4	-29.26	-33.41	-20.27	-29.87	-31.79	-33.31
50	-16.12	-12.16	-12.14	-13.31	-18.46	-6.61	-18.3	-18.51	-15.15	-18.38	-16.67	-12.2	-20.5	-21.41	-23.44	-18.87	-21.52	-27.04	-28.91
51	-14.68	-13.03	-15.1	-15.04	-10.69	-11.34	-18.84	-17.82	-17.63	-18.22	-16.06	-15.98	-25.58	-27.41	-26.89	-25.6	-38.1	-34.5	-22.31
52		-14.89	-16.72	-20.75	-14.52	-20.7	-12.8	-17.8	-18.9	-19.2	-17.26	-18.79	-18.34	-21.44	-19.1	-20.62	-14.71	-20.48	-24.41
53	-16.97	-17.54	-17.23	-20.95	-18.37	-11.7	-15.54	-19.2	-21.24	-22.01	-17.85	-14.04	-17.25	-20.82	-22.6	-19.02
54	-15.68	-16.6	-16.84	-20.89	-20.4	-16.37	-13.13	-21.12	-22.28	-23.95	-18.35	-17.61	-12.09	-26.14	-22.18	-23.66
55		-19.1	-20.34	-20.07	-21.13	-15.95		-21.24	-19.79	-23.06	-19	-13.26	-24.1	-18.9	-29.4	-13.52	-18.55	-27.39	-23.93
56	-15.57	-17.76	-20.28	-25.74	-17.26	-16.5	-18.69	-20.52	-22.76	-23.52	-17.71	-14.3	-19.75	-28.8		-24.9	-26.85	-29.55	-14.58
57	-12.78	-13.24	-13.74	-22.07		-14.4	-12.02	-17.09	-15.19	-20.58		-12.93	-15.99	-17.07	-20.82	-14.6	-28.88	-26.77	-20.24
58	-17.87	-13.84	-19.16	-19.46	-15.35	-17.96	-21.21	-20.37	-20.48	-20.57	-16.78	-19.13	-27.19	-26.83	-27.7	-25.39	-23.5	-27.61	-26.19
59	-11.42	-14.96	-14.75	-18.59		-16.12	-11.88	-19.38	-17.04	-20.45		-16.58	-16.71	-19.76	-21.99	-14.14	-16.98	-19.18	-12.51
60	-11.72	-12.46	-10.76	-18.7	-10.95	-11.47	-17.21	-15.52	-14.95	-14.99	-14.51	-14.03	-22.11	-14.55	-22.7	-13.13	-16.82	-20.26	-17.34
61	-13.79	-14.1	-17.33	-24.43	-13.42	-18.94	-16.71	-19.13	-17.62	-22.3	-13.66	-16.41	-19.99	-20.59	-24	-15.24	-19.39	-25.86	-31.42
62	-13.42	-13.95	-14.75	-19.1	-14.98	-12	-8.81	-20.51	-17.87	-21.91	-12.09	-12.74	-26.42	-21.41	-33.86	-15.28	-44.99	-31.93
63	-17.75	-18.38	-17.96	-21.24	-20.16	-21.12	-16.53	-18.96	-18.02	-22.42	-21.8	-23.56	-18.84	-15.43	-24.49	-17.75	-22.92	-24.46	-15.12
64		-16.29	-12.88	-21.97	-20.72	-15.26		-19.4	-18.03	-23.45	-20.36	-16.68	-15.46	-21.66		-18.68	-15.07	-15.6	-10.89
65	-16.9	-10.05	-20.29	-19.21	-14.49		-16.23	-16.03	-24.11	-22.65	-17.05		-21.22	-26.51	-28.61	-19.89
66	-20.84	-15.4	-15	-16.52		-15.37	-20.24	-16.05	-16.8	-19.03		-16.98	-17.26	-14.19	-19.34	-11.63	-24.1	-28.64	-21.67
67	-12.33	-8.53	-15.13	-18.79	-16.3	-16.24	-12.67	-12.01	-17.14	-18.24	-14.95	-13.56	-16.08	-18.12	-18.78	-15.8	-25.61	-25.19	-22.09
68	-23.7	-23.05	-17.15	-24.96	-15.73	-17.58	-22.48	-26.43	-18.2	-18.31	-14.86	-13.8	-22.01	-25.24	-21.61	-18.86	-14.49	-21.52	-18.08
69	-15.35	-11.66	-11.49	-17.26	-12.08	-15.94	-14.86	-15.64	-16.36	-16.65	-12.59	-12.16	-14.32	-19.42	-18.51	-14.08	-20.37	-19.75	8.17
70	-16.77	-13.38	-14.68	-17.13	-12.55	-10.44	-17.58	-15.58	-20.5	-15.4	-13.4	-10.89	-20.31	-24.54	-19.35	-20.51	-34.25	-28.1
71	-19.24	-19.39	-19.15	-18.89	-6.33	-12.05	-18.93	-17.63	-20.38	-20.02	-11.89	-14.28	-20.01	-17.9	-22.8	-18.88	-25.77	-25.3	-17.76
72	-16.36	-11.51	-18.72	-19.88	-15.69	-16.7	-16.45	-12.53	-20.82	-21.18	-15.72	-19.39	-17.57	-17.66	-20.83	-18.07	-23.86	-25.13	-27.07
73	-17.56	-19.32	-16.93	-14.83	-14.03	-14.56	-14.91	-21.67	-20.32	-15.63	-16.78	-13.69	-18.39	-22.96	-23.1	-18.32	-27.63	-28.58	-22.01
74	-17.21	-15.62	-16.13	-20.17	-11.68	-20.88	-14.79	-19.01	-21.13	-21.11	-13.7	-19.65	-16.22	-24.71	-22.12	-21.69	-27.52	-27.99	-10.31
75	-13.41	-12.13	-12.75	-15.87	-18.23	-14.88	-16.29	-15.59	-17.53	-18.32	-19.74	-14.92	-20.75	-21.15	-22.62	-19.87
76	-25.54	-20.15	-19.02	-21.39	-17.73	-20.42	-27.08	-26.09	-25.49	-23.87	-16.93	-18.85		-33.89		-26.82	-32.09	-32.99	-26.44
77		-4.82	-14.05	-18.4	-18.96	-16.53		-10.59	-14.54	-15.92	-17.67	-19.48	-13.97	-15.05	-15.29	-16.95	-20.94	-24.75	-24.48
78	-13.82	-13.87	-19.28	-16.64	-15.89	-11.28	-15.13	-18.24	-19.86	-18.54	-16.72	-13.46	-18.82	-21.65	-21.05	-18.93	-25.74	-25.35	-19.39
79	-19.33	-14.17	-17.72	-19.42	-12.45	-13.33	-11.19	-16.81	-22.3	-19.28	-15.23	-12.22	-10.04	-23.28		-18.18
80	-17.68	-16.83	-17.12	-22.19	-14.37	-13.76	-15.84	-21.7	-19.04	-21.32	-14.96	-12.16	-9.56	-22.49	-18.01	-17.54	-18.07	-18.46	-10.42
81	-19.3	-15.68	-17.51	-16.66	-14.3	-12.87	-20.93	-21.82	-20.57	-19.6	-16.84	-15.66	-23.46	-21.92	-25.56	-20.57	-30.52	-29.75	-24.53
82	-18.23	-13.1	-16.87	-20.47	-13.65	-16.6	-17.92	-15.83	-19.31	-21.89	-15.42	-17.56	-21.63	-21.76	-28.42	-19.99	-24.45	-24.22	-21.04
83	-6.2	-7.69	-4.84	-7.51	-16.48	-18.77	-12.56	-9.21	-14.45	-12.71	-16.81	-20.15	-18.98	-18.27	-19.25	-25.77
84	-13.95	-12.79	-16.5	-19.84	-17.34	-13.68	-18.7	-19.1	-20.19	-20.68	-18.44	-15.93	-21.19	-23.75		-21.61	-27.26	-29.84	-30.97
85	-12.03	-16.27	-17.43	-16.53	-14.14	-16.35	-13.98	-18.01	-19.32	-16.34	-13.73	-13.67	-18.24	-18.75	-19.29	-14.77	-27.36	-24.87	-15.67
86	-19.78	-20.38	-18.93		4.53	-12.75	-20.03	-19.8	-18.06	-11.48	5.65	-14	-23.25	-18.18	-19.43	-14.29	-15.32	-12.97	-11.66
87	-19.12	-15.65	-18.8	-15.56	-7.87	-15.25		-20.63	-23.7	-19.84	-14.08	-14.3	-15.81	-28.01	-27.43	-20.92	-26.15	-29.03	-21.88
88		-12.51	-14.77	-15.69	-12.36	-16.16		-15.08	-15.29	-18.8	-13.45	-13.78		-15.82	-20.91	-13.36	-15.51	-16.21	-13.51
89	-21.83	-18.12	-16.75	-26.09	-21.15	-20.65	-22.95	-23.48	-20.61	-24.78	-23.81	-25.03	-22.5	-30.53	-31.79	-29.55	-21.75	-26.35	-18.82
90	-15.48	-15.63	-17.91	-18.84	-18.86	-16.58		-17.8	-20.72	-18.18	-17.36	-15.6	-19.18	-20.9	-21.63	-18.48	-16.39	-22.65	-25.41
91	-16.96	-10.59	-13.49	-15.14	-17.97	-16.66	-16.4	-12.85	-13.31	-17.08	-18.15	-16.05	-23.39	-14.8	-27.42	-15.21	-19.84	-18.64	-18.64
92	-14.44	-11.4	-13.86	-16.94	-17.9	-17.32	-15.22	-15.14	-16.47	-19.54	-16.95	-15.45	-16	-16.9	-19.44	-15.27	-14.14	-19.58	-16.81
93	-18.86	-15.79	-10.37	-15.77	-20.81	-9.53	-13.06	-13.85	-14.3	-17.95	-15.49	-7.75	-11.76	-15.78	-18.11	-13.88	-22.19	-23.1	-18.62
94	-16.48	-12.98	-18.31	-17.65	-15.91	-15.28	-16.6	-18.85	-22.09	-21.71	-17.5	-12.13	-19.94	-24.57	-26.95	-19.67	-30.46	-31.22	-29.88
95	-15.22	-14.56	-13.7	-15.69	-13.96	-19.98	-15.92	-14.18	-17.8	-19.57	-17.97	-18.12	-20.73	-15.86	-26.04	-15.72	-27.94	-29.15	-24.13
96	-13.28	-16.28	-18.97	-22.54	-24.91	-15.43	-16.66	-18.13	-21.19	-23.95	-25.31	-19.16	-21.33	-19.16		-17.47	-35.24	-39.84	-34.74
97	-13.82	-7.88	-7.57	-16.8	-15.24	-14.59	-16.25	-15.57	-12.6	-18.18	-15.78	-13.53	-21.46	-19.38	-22.83	-15.19	-22.97	-18.35	-12.94
98	-14.59	-12.12	-12.38	-18.9	-18.55	-12.77	-15.89	-18.96	-20.68	-25.37	-16.06	-15.6	-24.12	-27.54	-31.27	-21.22	-16.49	-17.81	-16.64
99	-9.54	-11.59	-8.38	-10.03	-20.36	-14.66	-13.03	-14.42	-12.37	-12.2	-15.05	-10.53	-17.1	-16.66	-15.94	-12.5	-12.95	-19.48	-26.86
100	-21.08	-14.44	-14.83	-18.35	-20.3	-16.88	-24.64	-18.76	-18.96	-23.44	-24.02	-20.09	-34.84	-24.68	-34.98	-25.99	-25.05	-29.34
101	-17.94	-22.33	-14.02	-20.07		-19.6	-24.61	-22.67	-16.54	-17.35	-15.37	-20.44	-30.4	-22	-24.24	-22.76	-31.62	-27.36	-20.33
102	-28.49	-14.27	-20.43	-21.3	-10.83	-21.97	-20.99	-11.07	-19.6	-19.92	-20.17	-20.93	-13.72	-15.85	-16.16	-21.4	-24.13	-26.74
103	-11.57	-11.67	-13.07	-19.11	-14.68	-20.19	-13.5	-16.46	-18.33	-19.97	-14.44	-13.56		-21.96	-21.93	-15.04
104		-13.11	-17.85	-19.68	-27.08	-21.88		-18.95	-20.53	-24.6	-22.39	-21.3		-27.28	-26.42	-24.05	-21.74	-21.41	-21.92
105	-13.14	-12.02	-12.7	-17.48	-14.88	-14.93	-12	-18.33	-17.3	-19.1	-15.52	-11.98	-11.45	-21.63	-16.74	-16.28	-23.46	-26.63	-20.94
106	-17.84	-17.53	-19.17	-20.5	-26.89	-17.82	-22.37	-17.86	-21.72	-21.37	-15.39	-17.1	-18.43	-19.24	-21.8	-13.88	-28.8	-26.59	-23.1
107	-14.07	-12.41	-13.5	-16.64	-16.83	-9.98	-14.46	-15.55	-15.47	-17.55	-15.77	-9.41	-17.66	-17.9	-21	-14.19
108	-18.12	-17.56	-14.32	-14.47	-20.69	-27.31	-18.11	-18.57	-16.4	-17.74	-18.92	-27.2	-19.92	-20.47	-21.96	-21.12	-22.63	-25.35	-26.97
109	-15.1	-12.77	-19.66	-15.77	-15.52	-12.31	-17.92	-19.38	-23.83	-20.08	-19.38	-16.12	-26.93	-28.1	-29.74	-25.35	-19.42	-23.97	-27.87
110			-15.71	-15.67	-15.09	-16.21		-12.67	-16.94	-16.79	-20.79	-17.3	-14.71	-23.48	-19.14	-23.57	-18.7	-11.61	-15.37
111	-22.59	-22.89	-21.32	-26.54	-21.72	-13.98	-22.96	-25.78	-21.34	-23.79	-18.7	-18.19	-22.58	-24.53	-24.51	-23.28	-28.36	-29.78	-26.18
112	-22.55	-18.78	-17.74	-20.58	-13.66	-18.52	-22.69	-22.71	-18.56	-19.86	-17.96	-20.07	-21.61	-22.96	-21.99	-22.76	-33.6	-39.43
113	-14.46	-15.77	-15.99	-13.41	4.83	-17.6	-13.75	-17.39	-20.37	-13.81	-7.27	-17.51	-16.21	-22.44	-18.17	-19.53	-17.26	-21.92	-21.65
114	-17.84	-16.44	-14.1	-19.28	-21.59	-18.48	-14.6	-14.14	-18.52	-18.26	-19.66	-16.59	-11.91	-17.32		-17.93	-20.79	-18.38	-9.17
115	-16.96	-18.31	-19.85	-19.01	-17.49	-15.51	-16.08	-19.57	-23.83	-22.77	-18.19	-19.27	-13.03	-20.98	-20.12	-18.01	-28.34	-30.92	-15.49
116	-15.42	-17.15	-19.01	-22.98	-22.68	-20.95	-16.15	-21.42	-22.27	-23.47	-19.25	-20.5	-17.99	-26.96		-24.14	-37.53	-34.98	-26.02
117	-20.02	-22.85	-16.13	-23.32	-14.86	-20.15	-18.82	-16.06	-21.34	-24.79	-15.36	-22.33	-24.1	-29.57	-28.15	-19.93	-34.56	-31.83
118	-19.58	-16.12	-14.81	-12.18		-17.37	-24.54	-20.95	-17.29	-14.88		-19.28	-26.62	-22.67	-21.4	-18.52	-33.76	-36.24	-27.2
119	-18.23	-13.19	-12.02	-17.34	-14.8	-16.36	-17.25	-14.78	-16.23	-16.19	-13.61	-14.78	-19.28	-18.1	-19.31	-15.49	-25.69	-26.42	-18.44
120	-11.8	-13.59	-14.1	-15.36	-12.83	-6.61	-13.68	-15.46	-16.36	-16.78	-16.56	-7.75	-20.39	-18.69	-22.57	-13.85	-28.87	-26.48	-23.25
121	-18.84	-19.04	-10.82	-16.73	-12.19	10.25	-19.02	-20.66	-14.5	-13.72	-10.34	-7.68	-14.81	-20.2	-10.75	-14.42	-19.03	-21.22	-12.52
122	-15.66	-17.85	-19.58	-19.59	-16.7	-18.38	-16.91	-19.99	-20.95	-20.72	-18.26	-17.47	-19.29	-23.21	-23.07	-20.48	-27.23	-26.03	-15.26
123	-21.35	-14.59	-19.13	-22.28	-23.99	-22.75	-16.56	-17.77	-17.23	-22.96	-21.9	-20.87	-13.75	-18.1	-22.94	-18.51	-23.92	-17.64	-8.01
124	-7.93	-12.05	-12.04	-18.66	-7.94	-10.56	-10.89	-16.55	-15.98	-21.14	-10.85	-11	-18.21	-21.86	-24.08	-19.12
125	-16.32	-18.2	-17.35	-20.68	-11.61	-15.95	-17.76	-24.04	-20.61	-21.32	-16.08	-16.66	-22.29	-28.76		-24.72
126	-23.95	-15.02	-18.7	-24.19	-17.68	-18.29	-18.27	-15.96	-20.01	-25.64	-17.46	-20.6	-14.17	-19.13	-23.79	-20.87	-38.64	-34.68	-21.78
127	-16.87	-11.63	-17.21	-21.74	-17.85	-14.45	-16.02	-14.21	-20.2	-22.14	-17.36	-15.2	-17.05	-19.19	-22.12	-17.28	-22.79	-23.76	-23.32
128			-15.08	-19.31	-16.28				-18.82	-22.06	-16.54		-16.75	-20.08	-25.62	-18.84	-18.3	-19.38	-17.83
129	-24.41	-18.6	-19.31	-18.39	-23.37	-23.11	-24.23	-17.54	-19.95	-18.71	-24.59	-23.31	-21.68	-24.55	-22.61	-24.18	-25.82	-28.61	-20.26
130	-16.55	-19.88	-17.89	-17.93	-17.85	-19.2	-17.82	-19.26	-20.23	-18.97	-17.64	-19.3	-13.42	-20.98	-18.5	-19.3	-32.79	-27.15	-12.03
131	-20.15	-20.48	-18.92	-18.08	-18.5	-22.85	-25.52	-20.49	-21.68	-20.85	-21.86	-22.93	-26.56	-22.34	-25.54	-22.38	-31.38	-33.21	-24.67
132	-13.73	-9.07	-7.93	-12.16		-7.88	-18.73	-13.18	-14.8	-16.85		-11.13	-28.69	-21.7	-29.28	-19.07	-31.71	-31.75	-22.8
133	-18.96	-20.09	-19.36	-25.55	-24.71	-21.86	-20.9	-24.22	-21.8	-25.4	-23.7	-23.48	-27.18	-27.63	-28.79	-26.82	-32.3	-36	-40.87
134	-24.77	-16.34	-16.2	-17.55	-14.95	-16.06	-17.87	-19.1	-18.88	-22.86	-19	-18.38		-22.45		-20.76
135																	-29.75	-31.51	-28.47
136	-20.28	-18.36	-18.74	-17.72	-10.38	-11.22	-16.61	-22.49	-17.66	-16.72	-9.32	-11.11	-11.56	-24.56	-13.67	-20.19	-22.92	-29.14	-29.84
137	-15.08	-20.5	-16.91	-19.97	-12.3	-11.49	-17.12	-23.9	-19.97	-20.57	-14.9	-12.56	-17.23	-22.37	-20.04	-18.19	-27.14	-25.93	-16.88
138	-16.41	-16.73	-16.31	-18.8	-17.05	-12.48	-12.39	-18.37	-17.84	-18.96	-15.46	-15.09	-11.29	-17.17	-19.12	-15.18	-27.01	-32.08	-16.4
139	-13.74	-18.08	-19.11	-25.42	-22.46	-16.81	-18.87	-21.18	-21.76	-27.06	-24.55	-18.69	-31.92	-26.75		-24.37
140	-14.3	-16.9	-18.39	-15.85	-15.91	-16.33	-14.79	-19.29	-20.65	-20.11	-17.98	-14.2	-19.04	-21.11	-24.09	-17.64	-23.51	-23.72	-15.71
141	-15.12	-16.14	-15.77	-20.03	-11.23	-13.5	-16.4	-18.53	-17.68	-20.77	-15.53	-15.22	-18.77	-19.73		-18.76	-32.26	-28.14	-20.94
142	-17.84	-15.14	-16.1	-15.11	-11.23	-21.71	-19.84		-18.14	-17.74	-17.25	-18.43	-24.11	-19.97	-26.14	-18.86	-17.84	-22.68	-25.26
143	-21.43	-17.42	-15.17	-19.1	-12.33	-20.42	-19.65	-21.45	-19.66	-21.62	-15.16	-19.38	-18.75	-21.18	-27.45	-17.6
144	-16.97	-17.32	-17.07	-18.49	-19.13	-15.99	-18.62	-18.77	-18.75	-18.88	-15.55	-17.28	-19.04	-17.47	-19.13	-15.04	-23.09	-20.17
145	-18.97	-13.63	-12.35	-19.32	-10.38	-19.19	-17.09	-14.83	-16.4	-20.3	-9.23	-17.71	-13.73	-18.4	-20.69	-17.17	-27.03
146	-19.26	-19.33	-19.1	-18.68	-17.85	-10.72	-16.19	-19.88	-20.21	-22.73	-17.29	-11.91	-14.19	-21.61	-20.29	-18.36	-21.6	-22.88	-16.55
147	-24.18	-19.52	-17.69	-21.26	-16.5	-17.09	-18.98	-21.01	-19.79	-22.34	-21.07	-17.98	-21.78	-22.03	-27.74	-20.16
148	-18.83		-15.84	-18.53	-20.15	-21.62	-17.05		-18.42	-20.77	-19.98	-19.88	-15.53	-17.49	-22.98	-16.75
149	-17.81	-13.23	-14.37	-16.73	-17.49	-15.92	-19.56	-15.98	-15.04	-17.69	-17.64	-11.28	-22.56	-16.35	-22.33	-13.05	-22.62	-21.85	-23.4
150	-17.07	-21.34	-14.66	-20.81	-22.3	-20.92	-21.75	-25.23	-19.01	-20.56	-22.51	-25.7	-26.17	-28.09	-24.48	-27.97	-30.55	-34.04	-29.73
151	-19.61	-20.05	-13.17	-16.56	-12.22	-16.48	-17.01	-20.68	-16.4	-16.54	-14.76	-12.68	-15.19	-18.33	-16.67	-15.15	-19.04	-23.97	-24.25
152	-19.91	-30.29	-16.8	-16.8	-13.57	-7.15	-23.09	-31.47	-19.29	-18.83	-16.72	-15.85		-26.51	-32.61	-22.7	-13.49	-22.63	-24.2
153	-17.33	-11.94	-15.49	-22.64	-20.18	-17.66	-20.86	-17.08	-16.47	-23.35	-20.61	-15.77	-26.95	-20.47		-17.12	-13.54	-14.46	-15.52
154	-19.5	-20.54	-18.02	-19.26	-12.37	-17.44	-21.98	-22.72	-22.27	-24.85	-12.1	-19.55	-28.58	-24.87	-31.04	-20.34	-23.48	-27.68	-28.73
155	-18.67	-20.03	-14.21	-13.38		-9.89	-23.19	-24.01	-16.74	-16.53		-12.12	-27.32	-23.87	-24.95	-20.3	-13.71	-18.65	-17.04
156	-21.84	-19.88	-16.84	-27.39	-17.01	-18.37	-19.24	-22.57	-21.19	-28.04	-21.67	-20.26	-21.43	-27.03	-28.56	-24.25	-24.9	-27.77	-27.01
157	-16.11	-16.34	-17.56	-22.44	-18.27	-17.14		-15.89	-19.71	-21.85	-18.17	-15.75		-17.91	-20.07	-15.73
158			-14.74	-14.76	-25.85	-20.76			-16.35	-14.93	-16.55	-15.24		-14.43	-17.92	-13.48	-19.22
159	-18.49	-19.79	-16.08	-24.43	-25.47	-20.81	-20.12	-21.37	-19.42	-23.78	-23.44	-19.83	-23.13	-19.75	-25.86	-18.66	-24.67	-22.71	-19.64
160	-13.13	-10.67	-12.56	-13.32	-14.62	-6.29	-13.97	-16.18	-14.78	-15.92	-10.73	-9.9	-19.62	-20.3	-23.05	-16.62	-9.57	-16.22	-19.17
161	-21.73	-18.81	-18.62	-21.2	-18.9		-21.78	-19.64	-21.09	-21.15	-19.43	-23.47	-20.92	-24.46	-23.33	-23.13	-18.26	-22.28	-23.97
162	-16.44	-19.17	-17.19	-25.55	-15.12	-11.77	-22.29	-21.2	-19.46	-22.44	-18.37	-14.07	-24.69	-19.88	-25.51	-18.72	-14.94	-24.21	-28.39
163	-18.68	-18.66	-15.12	-17.1	-16.35	-12.9	-21.54	-21.75	-20.83	-20.72	-18.93	-19.11	-22.75	-26.15	-22.26	-25.68	-25.56	-28.41	-26.3
164	-19.42	-12.7	-14.15	-19.43	-4.9	-10.1	-16.07	-13.61	-18.73	-20.65	-6.85	-13.47	-21.02	-19.08	-26.9	-15.83	-26.66	-21.47	7.33
165	-17.48	-17.3	-15.12	-22.2	10.25	-6.47	-15.15	-16.06	-17.2	-19.23	-13.47	-16.99	-18.26	-13.63	-21.07	-17	-13.32	-20.11	-20.8
166	-15.9	-14.35	-11.87	-20.64	-15.39	-14.28	-18.77	-18.27	-16.1	-23.33	-14.26	-16.69	-25.18	-21.01	-30.82	-18.05	-25.65	-24.24	-15.3
167	-18.96	-20.84	-17.85	-12.15	-14.29	-14.05	-18.34	-20.21	-21.29	-17.46	-18.43	-13.68	-23.22	-21.97	-27.75	-18.51	-26.81	-23.27	-12.12
168	-19.84	-15.99	-13.7	-12.75	-21.9	-21.01	-16.05	-16.57	-14.96	-15.09	-19.36	-14.31	-16.26	-15.39	-21.11	-14.5	-37.75	-32.7	-18.15
169	-16.68	-17.91	-16.77	-24.5	6.32	9.56	-16.24	-27.43	-20.88	-24.78	-10.83	-9.39	-23.68	-28.68	-28.78	-22.82	-21.8	-27.09	-29.61
170	-19.3	-14.78	-13.07	-14.94	-16.8	-17.65	-16.88	-15.12	-16.25	-19.85	-16.23	-17.67	-18.82	-15.81	-27.21	-17.22	-25.6	-25.73	-22.02
171	-14.41	-17.93	-18.75	-19.43	-13.92	-16.93	-17.68	-20.47	-22.77	-22.27	-16.75	-21.56	-24.63	-26.9	-27.33	-25.71	-24.29	-26.66	-31.74
172	-17.34	-17.08	-14.53	-21.56	-22.8	-16.07	-16.81	-18.02	-17.42	-21.15	-19.83	-15.74	-20.1	-20.17	-22.99	-17.09	-26.98	-27.98	-25.24
173	-20.46	-18.21	-16.11	-18.29	-15.17	-19.29	-18.27	-19.93	-18.32	-20.19	-17.56	-20.33	-17.51	-20.68	-22.46	-20.98	-30.04	-31.22	-25.2
174																	-23.54	-27.56	-30.17
175	-23.87	-21.9	-17.69	-23.39	-16.35	-20.29	-23.87	-23.63	-19.05	-22.3	-18.43	-23.64	-18.49	-19.44	-21.1	-21.49
